# Supplementary material for: Two-Stage Evolution of Gamma-Phase Spherulites of Poly (Vinylidene Fluoride) Induced by Alkylammonium Salt
Source: Polymers (Basel). 2022 Sep 18;14(18):3901. doi: 10.3390/polym14183901 (PMC9504496; doi:10.3390/polym14183901)
Supplement: Supplementary file 1 [file polymers-14-03901-s001.zip]

Archive with 1 entries (1 files):
- polymers-1891634-supplementary.pdf
